# Supplementary material for: Results of a 10‐year survey of workload for 10 treatment vaults at a high‐throughput comprehensive cancer center
Source: J Appl Clin Med Phys. 2017 Apr 19;18(3):207–14. doi: 10.1002/acm2.12076 (PMC5689849; doi:10.1002/acm2.12076)
Supplement: Supplementary file 2 — Table S1. Weekly workload per machine in cGy [file ACM2-18-207-s002.XLSX]

## Sheet: Sheet1
	Table S1. Weekly workload per machine in cGy
		Year
		2006	2007	2008	2009	2010	2011	2012	2013	2014	2015
	min	1050	405	500	3050	1440	940	2985	500	1500	2010
	1st quarter	24128	24801	27305	27263	27011	26764	26731	28434	30364	27300
	mean	30048	29892	32614	32919	32654	32590	33156	33143	35189	33695
	std-dev	11618	11148	10956	11334	11514	12084	12249	10331	12307	12399
	3rd quarter	33936	32382	35026	36161	37353	36783	36034	37833	41148	39900
	max	117832	106154	110580	106442	99062	109586	106486	84042	102598	84269
