# Supplementary material for: Results of a 10‐year survey of workload for 10 treatment vaults at a high‐throughput comprehensive cancer center
Source: J Appl Clin Med Phys. 2017 Apr 19;18(3):207–14. doi: 10.1002/acm2.12076 (PMC5689849; doi:10.1002/acm2.12076)
Supplement: Supplementary file 3 — Table S2. Weekly workload per machine in MU [file ACM2-18-207-s003.XLSX]

## Sheet: Sheet1
	Table S2. Weekly workload per machine in MU
		Year
		2006	2007	2008	2009	2010	2011	2012	2013	2014	2015
	min	1240	925	644	8250	6086	2872	9780	1810	2148	3807
	1st quarter	58972	59726	60678	63665	67699	75188	78047	81884	92373	79262
	mean	78034	78548	92464	92443	96366	101005	105348	106985	126616	110624
	std-dev	27704	27032	37695	36623	37034	39339	40976	40455	52889	45638
	3rd quarter	97752	96034	118920	119632	126014	132414	137443	136096	160696	145966
	max	153673	153176	208037	184826	176116	207011	192091	226535	303243	211903
