# Supplementary material for: Results of a 10‐year survey of workload for 10 treatment vaults at a high‐throughput comprehensive cancer center
Source: J Appl Clin Med Phys. 2017 Apr 19;18(3):207–14. doi: 10.1002/acm2.12076 (PMC5689849; doi:10.1002/acm2.12076)
Supplement: Supplementary file 4 — Table S3. Use‐factors (U) in 2015 at 90° gantry angle intervals. [file ACM2-18-207-s004.xlsx]

## Sheet: Sheet1
	Table 3S: Use-factors (U) in 2015 (90 degree intervals)
		0° (down)	90° (right)	180° (up)	270° (left)
	Vault #1	0.284354	0.23018	0.259768	0.225698
	Vault #2	0.260931	0.246572	0.251109	0.241387
	Vault #3	0.258136	0.277216	0.21874	0.245908
	Vault #4	0.240889	0.123622	0.185721	0.449768
	Vault #5	0.150337	0.268296	0.327257	0.254111
	Vault #6	0.116322	0.389531	0.105948	0.388199
	Vault #7	0.331655	0.209389	0.243817	0.215139
	Vault #8	0.373584	0.201949	0.227027	0.19744
	Vault #9	0.303865	0.291212	0.238421	0.166502
	Vault #10	0.327256	0.213785	0.236225	0.222734
